# Supplementary material for: TREM2 Alleviates Neuroinflammation by Maintaining Cellular Metabolic Homeostasis and Mitophagy Activity During Early Inflammation
Source: Diseases. 2025 Feb 16;13(2):60. doi: 10.3390/diseases13020060 (PMC11854088; doi:10.3390/diseases13020060)
Supplement: Supplementary file 1 [file diseases-13-00060-s001.zip › original images for blots/source data-blot.xlsx]

## Sheet: figure1
figure 1C
		REPEAT1					REPEAT2					REPEAT3
line	1	2	3	4	5	6	7	8	9	10	11	12	13	14	15
	M	WT	WT+LPS	OE	OE+LPS	M	WT	WT+LPS	OE	OE+LPS	M	WT	WT+LPS	OE	OE+LPS
marker
130kda
100kda
70kda
55kda
40kda								BLOT:β-ACTIN 43kda
25kda
		REPEAT1					REPEAT2					REPEAT3
line	1	2	3	4	5	6	7	8	9	10	11	12	13	14	15
	M	WT	WT+LPS	OE	OE+LPS	M	WT	WT+LPS	OE	OE+LPS	M	WT	WT+LPS	OE	OE+LPS
marker
130kda
100kda
70kda								BLOT:COX-2 70KDA
55kda
40kda
25kda
		REPEAT1					REPEAT2					REPEAT3
line	1	2	3	4	5	6	7	8	9	10	11	12	13	14	15
	M	WT	WT+LPS	OE	OE+LPS	M	WT	WT+LPS	OE	OE+LPS	M	WT	WT+LPS	OE	OE+LPS
marker
55kda
40kda								BLOT:β-ACTIN 43kda
25kda
15kda
10kda
marker
150kda
130kda									BLOT:iNOS 130kda
100kda
70kda

## Sheet: figure5
figure3 B and figure3 C
	REPEAT1					REPEAT2					REPEAT3
line	1	2	3	4	5	1	2	3	4	5	1	2	3	4	5
	M	WT	WT+LPS	OE	OE+LPS	M	WT	WT+LPS	OE	OE+LPS	M	WT	WT+LPS	OE	OE+LPS
marker
40kda															BLOT:β-ACTIN 43kda
25kda
	REPEAT1					REPEAT2					REPEAT3
line	1	2	3	4	5	1	2	3	4	5	1	2	3	4	5
	M	WT	WT+LPS	OE	OE+LPS	M	WT	WT+LPS	OE	OE+LPS	M	WT	WT+LPS	OE	OE+LPS
marker
25kda
15kda															BLOT: LC3A/B 14/16kda
10kda
	REPEAT1					REPEAT2					REPEAT3
line	1	2	3	4	5	1	2	3	4	5	1	2	3	4	5
	M	WT	WT+LPS	OE	OE+LPS	M	WT	WT+LPS	OE	OE+LPS	M	WT	WT+LPS	OE	OE+LPS
marker
100kda
70kda
55kda															BLOT:p62 62kda
