# Supplementary material for: TREM2 Alleviates Neuroinflammation by Maintaining Cellular Metabolic Homeostasis and Mitophagy Activity During Early Inflammation
Source: Diseases. 2025 Feb 16;13(2):60. doi: 10.3390/diseases13020060 (PMC11854088; doi:10.3390/diseases13020060)
Supplement: Supplementary file 1 [file diseases-13-00060-s001.zip › Quantitative data.xlsx]

## Sheet: figure1
image(A)
marker	TNF-α			marker	IL-6			marker	IL-1b
control	100	1000		control	100	1000		control	100	1000
1	16.1196	17.1562		1	1111.61	1339.33		1	40.1848	60.2747
1	16.8425	17.3247		1	1525.61	1461.1		1	55.3123	59.8942
1	16.2976	19.3834		1	1245.4	2146.5		1	41.9464	91.669
image(B)
marker	TNF-α			marker	IL-6			marker	IL-1b
control	WT	T2OE		control	WT	T2OE		control	WT	T2OE
1	15.2108	4.86429		1	1521.89	18.7577		1	69.4261	13.7629
1	16.006	5.57323		1	1194.24	17.9514		1	42.2324	12.3421
1	17.1657	7.67573		1	1585.78	29.6614		1	69.7924	10.311
image(C)
	marker	COX2
	WT	WT+LPS	T2OE	T2OE+LPS
IntDen compare to ACTB	0.559814	3.20712	0.570525	0.878546
	0.345518	2.43329	0.568702	0.773761
	0.4415	2.45934	0.583631	0.595556
image(D)
	marker	iNOS
	WT	WT+LPS	T2OE	T2OE+LPS
IntDen compare to ACTB	0.231339	1.24612	0.406682	0.393023
	0.240738	0.849808	0.392588	0.477276
	0.177077	1.27742	0.397857	0.564021

## Sheet: figure2
image(A)
marker	GLUT1	group	WT		marker	HK2	group	WT		marker	Ldha	group	WT
0 h	2 h	4 h			0 h	2 h	4 h			0 h	2 h	4 h
1	1.65805	1.96215			1	1.21848	1.29912			1	0.91961	0.62461
1	1.58166	1.70479			1	1.03327	1.05915			1	1.05896	0.51331
1	1.5488	2.13228			1	1.3036	1.23731			1	0.79386	0.82175
image(B)
marker	TNF-α	group	T2OE		marker	IL-6	group	T2OE		marker	IL-1b	group	T2OE
0 h	2 h	4 h			0 h	2 h	4 h			0 h	2 h	4 h
1	1.10866	1.03843			1	0.99262	0.9024			1	0.87846	0.77391
1	1.01634	1.03605			1	0.8965	0.81418			1	0.85574	0.65379
1	0.97776	1.07889			1	1.07189	0.95411			1	0.81245	0.92597

## Sheet: figure3
image(A)
		WT			WT-LPS			T2OE			T2OE-LPS
	Time (minutes)	PER (pmol/min/Norm. Unit)
	1.58954	385.329	308.905	413.394	687.055	563.014	620.656	223.87	248.422	233.738	269.248	266.952	335.256
	8.18355	387.988	314.065	424.061	678.69	582.969	627.543	199.122	239.954	225.643	259.972	264.012	336.137
	14.7727	404.157	327.341	442.246	697.145	595.982	646.75	198.304	240.675	221.919	258.214	266.803	335.434
	21.4492	726.462	638.841	799.008	1260.53	1055.62	1159.46	176.329	229.559	200.405	284.917	270.566	389.895
	28.0387	878.061	720.634	959.979	1245.82	1029.28	1154.7	216.874	301.242	244.327	354.689	342.915	490.228
	34.6336	921.876	754.204	1003.24	1265.93	1040.75	1168.38	258.686	358.951	287.581	401.029	395.561	545.564
	41.2235	951.125	774.924	1039.05	1277.67	1072.32	1165.92	287.449	396.972	319.334	429.38	432.698	567.586
	47.8189	964.874	778.12	1057.11	1272.93	1074.54	1170.72	306.412	423.629	339.809	441.619	446.429	593.64
	54.4835	175.932	137.143	201.637	222.346	193.32	202.192	82.6206	102.009	96.6418	83.7856	87.2613	113.734
	61.0794	158.988	125.315	179.778	187.719	151.375	174.138	79.728	105.969	95.2422	86.4517	86.8285	112.741
	67.6716	142.627	118.201	163.067	177.251	139.588	157.975	78.6346	103.482	94.5455	84.6253	84.6693	109.826
	74.27	129.429	108.597	148.868	160.024	126.92	146.024	75.4567	104.74	91.5323	83.6501	83.0023	106.308
	80.8633	120.995	104.491	140.155	149.436	115.402	134.857	75.4173	102.418	88.7111	83.1345	83.9694	104.518
image(B)
marker	ECAR	group	WT		marker	OCR	group	WT		marker	PER	group	WT
	NO LPS	LPS ADD				NO LPS	LPS ADD				NO LPS	LPS ADD
mph/min/cells	52.77	93.38			pmol/min/cells	261.96	460.44			pmol/min/cells	386.59	684.08
	42.17	77.21				310.54	372.6				308.9	565.6
	56.67	84.88				302.99	441.81				415.15	621.81
image(C)
image(B)	ECAR	group	T2OE		marker	OCR	group	T2OE		marker	PER	group	T2OE
	NO LPS	LPS ADD				NO LPS	LPS ADD				NO LPS	LPS ADD
mph/min/cells	30.62	36.81			pmol/min/cells	279.95	293.92			pmol/min/cells	224.3	269.62
	33.96	36.56				361.7	280.86				248.78	267.8
	31.86	45.88				300.05	235.91				233.39	336.09

## Sheet: figure4
image(A)
marker	ROS	unit	MFI
WT	WT+LPS	T2OE	T2OE+LPS
11017	16770	3069	7668
8945	21758	3314	5905
8890	16165	2998	6654
image(B)
marker	MITOSOX	unit	MFI
WT	WT+LPS	T2OE	T2OE+LPS
2588	3290	2523	3109
2601	3450	2961	3087
2299	3487	2762	3077
image(C)
marker	MITO	unit	MFI
WT	WT+LPS	T2OE	T2OE+LPS
87749	147041	67472	114432
96933	157644	68175	122350
93207	151059	68509	116297

## Sheet: figure5
image(A)
marker	ATG5	group	WT		marker	ATG7	group	WT		marker	ATG5	group	T2OE		marker	ATG7	group	T2OE
0 h	2 h	4 h			0 h	2 h	4 h			0 h	2 h	4 h			0 h	2 h	4 h
1	0.72648	0.57205			1	0.87233	0.67087			1	0.86643	0.7865			1	0.78207	0.85176
1	0.75261	0.43283			1	0.8539	0.53861			1	0.8594	0.78251			1	0.78676	0.68763
1	0.87709	0.54637			1	0.90884	0.72538			1	0.78639	1.07215			1	0.76797	0.85692
image(B)
	marker	p62
	WT	WT+LPS	T2OE	T2OE+LPS
IntDen compare to ACTB	0.39426	1.44184	0.700682	1.44314
	0.302776	1.49767	0.481875	1.558
	0.378225	1.13001	0.732045	1.27951
	marker	LC3I/II
	WT	WT+LPS	T2OE	T2OE+LPS
IntDen LC3I/II	0.597063	1.2275	1.54332	2.12832
	0.54506	2.00203	1.79135	1.71793
	0.233238	1.16118	1.94177	2.52777

## Sheet: figure6
image(B)
sample	marker	mean		sample	marker	mean		sample	marker	mean		sample	marker	mean
WT 1-1	lc3	61.15		WT++LPS 1-1	lc3	49.198		T2OE 1-1	lc3	71.407		T2OE+LPS 1-1	lc3	35.568
WT 1-2	lc3	55.598		WT++LPS 1-2	lc3	49.712		T2OE 1-2	lc3	39.967		T2OE+LPS 1-2	lc3	37.51
WT 1-3	lc3	68.985		WT++LPS 1-3	lc3	50.516		T2OE 1-3	lc3	49.924		T2OE+LPS 1-3	lc3	41.43
WT 1-4	lc3	38.787		WT++LPS 1-4	lc3	57.219		T2OE 1-4	lc3	72.326		T2OE+LPS 1-4	lc3	48.786
WT 1-5	lc3	52.005		WT++LPS 1-5	lc3	45.803		T2OE 1-5	lc3	46.981		T2OE+LPS 1-5	lc3	36.601
WT 1-6	lc3	56.329		WT++LPS 1-6	lc3	42.088		T2OE 1-6	lc3	70.331		T2OE+LPS 1-6	lc3	40.493
WT 2-1	lc3	80.224		WT++LPS 2-1	lc3	51.199		T2OE 2-1	lc3	59.279		T2OE+LPS 2-1	lc3	56.157
WT 2-2	lc3	60.017		WT++LPS 2-2	lc3	48.568		T2OE 2-2	lc3	73.61		T2OE+LPS 2-2	lc3	53.132
WT 2-3	lc3	59.376		WT++LPS 2-3	lc3	46.316		T2OE 2-3	lc3	71.809		T2OE+LPS 2-3	lc3	54.538
WT 2-4	lc3	51.709		WT++LPS 2-4	lc3	46.669		T2OE 2-4	lc3	54.339		T2OE+LPS 2-4	lc3	55.678
WT 2-5	lc3	48.897		WT++LPS 2-5	lc3	51.158		T2OE 2-5	lc3	78.44		T2OE+LPS 2-5	lc3	56.274
WT 2-6	lc3	61.642		WT++LPS 2-6	lc3	48.208		T2OE 2-6	lc3	44.769		T2OE+LPS 2-6	lc3	59.894
WT 3-1	lc3	61.272		WT++LPS 3-1	lc3	53.235		T2OE 3-1	lc3	49.591		T2OE+LPS 3-1	lc3	42.204
WT 3-2	lc3	61.076		WT++LPS 3-2	lc3	57.655		T2OE 3-2	lc3	49.639		T2OE+LPS 3-2	lc3	40.048
WT 3-3	lc3	50.613		WT++LPS 3-3	lc3	56.674		T2OE 3-3	lc3	68.897		T2OE+LPS 3-3	lc3	36.359
WT 3-4	lc3	61.119		WT++LPS 3-4	lc3	61.213		T2OE 3-4	lc3	65.666		T2OE+LPS 3-4	lc3	42.752
WT 3-5	lc3	51.104		WT++LPS 3-5	lc3	45.259		T2OE 3-5	lc3	38.666		T2OE+LPS 3-5	lc3	40.071
WT 3-6	lc3	54.005		WT++LPS 3-6	lc3	47.488		T2OE 3-6	lc3	47.77		T2OE+LPS 3-6	lc3	40.978

## Sheet: figure 1s
image(A)
marker	TREM2
control	100	1000
1	0.49025	0.45364
1	0.57252	0.47236
1	0.486	0.33187
image(B)
Dloop/Tert	WT	WT LPS	T2OE	T2OE+LPS
	0.68489	1.4558	0.5362	0.64305
	0.82319	1.57066	0.50278	0.61373
	0.79111	1.62676	0.50197	0.68398
